# Supplementary material for: Nearly Identical Plasmids Encoding VIM-1 and Mercury Resistance in Enterobacteriaceae from North-Eastern Germany
Source: Microorganisms. 2021 Jun 22;9(7):1345. doi: 10.3390/microorganisms9071345 (PMC8305640; doi:10.3390/microorganisms9071345)
Supplement: Supplementary file 1 [file microorganisms-09-01345-s001.zip]

Archive with 6 entries (4 files):
- microorganisms-1214325-supplementary/
- microorganisms-1214325-supplementary/microorganisms-1214325-S/
- microorganisms-1214325-supplementary/microorganisms-1214325-S/microorganisms-1214325-S-F.pdf
- microorganisms-1214325-supplementary/microorganisms-1214325-S/microorganisms-1214325-Table 1.xlsx
- microorganisms-1214325-supplementary/microorganisms-1214325-S/Table S1.xlsx
- microorganisms-1214325-supplementary/microorganisms-1214325-S/Table S2.xlsx
