# Supplementary material for: Nearly Identical Plasmids Encoding VIM-1 and Mercury Resistance in Enterobacteriaceae from North-Eastern Germany
Source: Microorganisms. 2021 Jun 22;9(7):1345. doi: 10.3390/microorganisms9071345 (PMC8305640; doi:10.3390/microorganisms9071345)
Supplement: Supplementary file 1 [file microorganisms-09-01345-s001.zip › microorganisms-1214325-supplementary/microorganisms-1214325-S/Table S1.xlsx]

## Sheet: MLST
Strain	Scheme	ST	Alleles							Scheme	ST	Alleles								Phylotype
PBIO2726	C. freundii	396	aspC(16)	clpX(12)	fadD(70)	mdh(15)	arcA(88)	dnaG(6)	lysP(50)											NA
PBIO2728	E. coli (Achtman)	10	adk(10)	fumC(11)	gyrB(4)	icd(8)	mdh(8)	purA(8)	recA(2)	E. coli (Pasteur)	2	dinB(8)	icdA(2)	pabB(7)	polB(3)	putP(7)	trpA(1)	trpB(4)	uidA(2)	A
PBIO2729	K. oxytoca	168	gapA(15)	infB(6)	mdh(39)	pgi(10)	phoE(46)	rpoB(24)	tonB(6)											NA
PBIO2730	K. oxytoca	172	gapA(6)	infB(6)	mdh(19)	pgi(11)	phoE(46)	rpoB(7)	tonB(9)											NA

## Sheet: NCBI AMR
Strain	aac(6')-Ib-G	aadA1	aph(3'')-Ib	aph(6)-Id	arr-2	blaACC-1	blaCMY-78	blaEC	blaLAP-2	blaOXA-10	blaOXY-6-1	blaOXY-6-2	blaVIM-1	catA1	cmlA5	dfrA14	fosA7.2	fosA_gen	mcr-9.1	oqxA10	oqxB20	qnrS1	sul1	sul2	tet(34)
PBIO2726	100.00 (99.82)	100.00 (99.87)	.	.	.	.	100.00 (100.00)	.	.	.	.	.	100.00 (100.00)	.	.	100.00 (100.00)	100.00 (93.38)	.	.	.	.	100.00 (100.00)	100.00 (100.00)	100.00 (100.00)	75.70 (74.58)
PBIO2728	100.00 (99.82)	100.00 (99.87)	.	.	.	.	.	100.00 (100.00)	.	.	.	.	100.00 (100.00)	.	.	100.00 (100.00)	.	.	.	.	.	100.00 (100.00)	100.00 (100.00)	.	76.34 (75.35)
PBIO2729	100.00 (99.82)	100.00 (99.87)	.	.	.	.	.	.	.	.	100.00 (100.00)	.	100.00 (100.00)	.	.	100.00 (100.00)	.	99.29 (82.97)	.	100.00 (87.25)	100.00 (90.80)	100.00 (100.00)	100.00 (100.00)	.	74.62 (75.21)
PBIO2730	100.00 (99.82)	74.49 (100.00)	100.00 (99.88)	100.00 (100.00)	100.00 (100.00)	100.00 (100.00)	.	.	100.00 (100.00)	100.00 (100.00)	.	100.00 (99.89)	100.00 (100.00)	100.00 (99.85)	100.00 (100.00)	100.00 (100.00)	.	99.29 (82.73)	100.00 (100.00)	100.00 (87.25)	100.00 (90.77)	100.00 (100.00)	99.76 (100.00)	.	74.62 (75.49)

## Sheet: PlasmidFinder
Strain	Col(BS512)_1	Col(pHAD28)_1	Col440II_1	ColRNAI_1	IncFIA(HI1)_1	IncFIB(K)_1	IncFII(S)_1	IncFII(SARC14)_1	IncFII(p96A)_1	IncFII(pCRY)_1	IncFII_1	IncHI2A_1	IncHI2_1	IncN_1	pESA2_1	pKPC-CAV1321_1
PBIO2726	.	.	.	.	.	.	93.89 (93.25)	100.00 (94.83)	.	.	.	.	.	100.00 (99.61)	66.13 (76.88)	.
PBIO2728	100.00 (100.00)	.	95.04 (71.12)	100.00 (88.55)	100.00 (99.48)	100.00 (99.64)	.	.	70.60 (69.21)	.	100.00 (100.00)	.	.	100.00 (99.61)	.	.
PBIO2729	.	98.47 (91.47)	99.29 (82.33)	.	.	100.00 (99.11)	.	.	.	.	.	.	.	100.00 (99.61)	.	.
PBIO2730	.	100.00 (92.37);98.47 (89.92);100.00 (93.89)	99.29 (82.69);99.29 (84.45)	.	.	.	.	.	.	95.28 (80.71)	.	100.00 (100.00)	100.00 (100.00)	.	73.60 (74.91)	99.66 (80.37)

## Sheet: ResFinder
Strain	ARR-3_4	aadA1_3	ant(3'')-Ia_1	aph(3'')-Ib_2	aph(6)-Id_1	blaACC-1_2	blaCMY-150_2	blaLAP-2_1	blaOXA-10_1	blaOXY-6-1_1	blaOXY-6-2_2	blaVIM-1_1	catA1_1	cmlA1_1	dfrA14_5	fosA7_1	fosA_2	mcr-9_1	mdf(A)_1	oqxA_1	oqxB_1	qnrS1_1	sul1_2	sul1_5	sul2_2	tet(34)_1
PBIO2726	.	.	82.82 (99.63)	.	.	.	100.00 (99.11)	.	.	.	.	100.00 (100.00)	.	.	100.00 (99.59)	100.00 (92.44)	.	.	99.03 (78.13)	.	.	100.00 (100.00)	.	100.00 (99.89)	100.00 (100.00)	75.70 (74.58)
PBIO2728	.	.	82.82 (99.63)	.	.	.	88.48 (72.03)	.	.	.	.	100.00 (100.00)	.	.	100.00 (99.59)	.	.	.	100.00 (99.92)	.	.	100.00 (100.00)	.	100.00 (99.89)	.	76.34 (75.35)
PBIO2729	.	.	82.82 (99.63)	.	.	.	.	.	.	100.00 (100.00)	.	100.00 (100.00)	.	.	100.00 (99.59)	.	99.29 (82.97)	.	97.08 (76.86)	100.00 (86.99)	100.00 (90.55)	100.00 (100.00)	.	100.00 (99.89)	.	74.62 (75.21)
PBIO2730	100.00 (99.82)	74.49 (100.00)	.	99.88 (100.00)	100.00 (100.00)	100.00 (100.00)	.	100.00 (100.00)	100.00 (100.00)	.	100.00 (99.89)	100.00 (100.00)	100.00 (99.85)	100.00 (99.68)	100.00 (99.59)	.	99.29 (82.73)	100.00 (100.00)	97.08 (76.94)	100.00 (86.99)	100.00 (90.45)	100.00 (100.00)	99.76 (100.00)	.	.	74.62 (75.49)
