# Supplementary material for: Nearly Identical Plasmids Encoding VIM-1 and Mercury Resistance in Enterobacteriaceae from North-Eastern Germany
Source: Microorganisms. 2021 Jun 22;9(7):1345. doi: 10.3390/microorganisms9071345 (PMC8305640; doi:10.3390/microorganisms9071345)
Supplement: Supplementary file 1 [file microorganisms-09-01345-s001.zip › microorganisms-1214325-supplementary/microorganisms-1214325-S/Table S2.xlsx]

## Sheet: Table S2
Description	Scientific Name	Max Score	Total Score	Query Cover	E value	Per. ident	Acc. Len	Accession
Enterobacter hormaechei strain Eho-5 plasmid pEcl5-1, complete sequence	Enterobacter hormaechei	40411	282200	0.96	0	99.77	310486	CP047737.1
Enterobacter cloacae complex strain ECL68 plasmid pNDM-068001, complete sequence	Enterobacter cloacae complex	37272	280300	0.85	0	99.98	444489	MZ156799.1
Klebsiella pneumoniae strain A3295 plasmid pA3295-KPC, complete sequence	Klebsiella pneumoniae	38158	164800	0.83	0	99.94	153274	MG764553.1
Escherichia coli strain ECONIH1 plasmid pKPC-629, complete sequence	Escherichia coli	43068	221100	0.79	0	99.99	80186	CP009862.1
Raoultella planticola strain FDAARGOS_430 plasmid unnamed	Raoultella planticola	40442	364700	0.78	0	99.8	108606	CP023878.1
Escherichia coli strain CV601 plasmid pWE_H_3, complete sequence	Escherichia coli	36224	222200	0.78	0	99.98	67069	MW574949.1
Escherichia coli strain CV601 plasmid pTE_C_1, complete sequence	Escherichia coli	36217	222200	0.78	0	99.98	67066	MW574936.1
Leclercia adecarboxylata strain Z96-1 plasmid pIMP-Z96-1, complete sequence	Leclercia adecarboxylata	35185	164300	0.77	0	99.96	94635	CP040895.1
Escherichia coli strain CV601 plasmid pWE_C_1, complete sequence	Escherichia coli	43050	214900	0.75	0	99.97	59328	MW574945.1
Citrobacter freundii strain Cfr-13 plasmid pCfr13-2, complete sequence	Citrobacter freundii	37277	226700	0.74	0	99.99	81066	CP047775.1
Klebsiella pneumoniae strain Kpn-13 plasmid pKpn13-2, complete sequence	Klebsiella pneumoniae	37277	198600	0.74	0	99.99	81960	CP047709.1
Morganella morganii strain MRSN22709 plasmid pMR3-OXA181, complete sequence	Morganella morganii	40459	126600	0.72	0	99.99	57797	KM660724.1
Klebsiella pneumoniae strain 24169 plasmid p24169-KPC, complete sequence	Klebsiella pneumoniae	40289	208500	0.72	0	99.66	69297	MN891676.1
Klebsiella michiganensis strain 97_58 plasmid pKm38_N, complete sequence	Klebsiella michiganensis	43074	179600	0.71	0	99.99	69888	KY128484.1
Klebsiella oxytoca strain 97_38 plasmid pKm38_N, complete sequence	Klebsiella oxytoca	43074	157100	0.71	0	99.99	68763	KY128483.1
Escherichia coli strain AR_0061 plasmid unitig_1, complete sequence	Escherichia coli	38730	136900	0.71	0	99.97	87982	CP020059.1
Escherichia coli strain BK32602 plasmid pBK32602, complete sequence	Escherichia coli	38730	136900	0.71	0	99.97	87982	KU295134.1
Escherichia coli strain YDC107 plasmid pYDC107_70, complete sequence	Escherichia coli	36889	211400	0.71	0	99.98	70372	CP025710.1
Klebsiella pneumoniae subsp. pneumoniae strain OW16C2 plasmid pOW16C2, complete sequence	Klebsiella pneumoniae subsp. pneumoniae	39925	181400	0.7	0	99.93	59228	KF977034.1
Yersinia pseudotuberculosis strain Yps.R1, plasmid pYps.R1 complete sequence	Yersinia pseudotuberculosis	43074	212300	0.69	0	99.99	60299	LT221037.1
Klebsiella pneumoniae strain 2e plasmid unnamed3, complete sequence	Klebsiella pneumoniae	42106	206600	0.69	0	99.94	59952	CP040178.1
Enterobacter cloacae strain CBG15936 plasmid pNDM1-CBG, complete sequence	Enterobacter cloacae	42086	211400	0.69	0	99.93	62663	CP046118.1
Klebsiella pneumoniae strain SCH6109 plasmid pSCH6109-NDM, complete sequence	Klebsiella pneumoniae	42030	206100	0.69	0	99.89	59764	CP050859.2
Klebsiella pneumoniae strain WCHKP34 plasmid pNDM1_LL34, complete sequence	Klebsiella pneumoniae	42030	206200	0.69	0	99.89	59730	CP025965.2
Klebsiella pneumoniae strain Xen39 plasmid unnamed1, complete sequence	Klebsiella pneumoniae	41846	208500	0.69	0	99.94	60832	CP040859.1
Escherichia coli plasmid pNDM-BTR, complete sequence	Escherichia coli	38158	120800	0.69	0	99.94	59400	KF534788.2
Escherichia coli strain AR_451 plasmid unnamed1, complete sequence	Escherichia coli	42117	206700	0.68	0	99.95	75281	CP030335.1
Klebsiella pneumoniae strain C2414 plasmid pC2414-3-NDM, complete sequence	Klebsiella pneumoniae	39489	177400	0.68	0	99.86	63046	CP039821.1
Escherichia coli strain ECN580 plasmid pECN580, complete sequence	Escherichia coli	35224	130000	0.68	0	99.99	64935	KF914891.1
Klebsiella pneumoniae subsp. ozaenae plasmid pKo6, complete sequence	Klebsiella pneumoniae subsp. ozaenae	35224	181200	0.68	0	99.99	65549	KC958437.1
Escherichia coli strain QEC11-421 plasmid pEcQE11-421-4, complete sequence	Escherichia coli	35224	140300	0.68	0	99.99	64916	CP048825.1
Enterobacter hormaechei strain Eho-3 plasmid pEcl3-3, complete sequence	Enterobacter hormaechei	39855	177600	0.67	0	99.82	49295	CP047752.1
Klebsiella oxytoca strain KONIH5 plasmid pKPC-8bc0, complete sequence	Klebsiella oxytoca	37284	201800	0.67	0	99.99	56561	CP026277.1
Klebsiella pneumoniae strain C16KP0122 plasmid pC16KP0122-2, complete sequence	Klebsiella pneumoniae	37283	150900	0.67	0	99.99	51930	CP052433.1
Klebsiella pneumoniae strain IR5755 plasmid unnamed3, complete sequence	Klebsiella pneumoniae	37279	172300	0.67	0	99.99	51982	CP061973.1
Klebsiella pneumoniae plasmid pK45-67VIM complete sequence	Klebsiella pneumoniae	35811	152100	0.67	0	99.98	56171	HF955507.1
Klebsiella pneumoniae strain 24632 plasmid p24632-IMP, complete sequence	Klebsiella pneumoniae	35224	119200	0.67	0	99.99	51393	MH909339.1
Klebsiella pneumoniae strain 20389 plasmid p20389-IMP, complete sequence	Klebsiella pneumoniae	35224	124500	0.67	0	99.99	51637	MH909337.1
Escherichia coli strain CRE1058 plasmid pIMP-GZ1058, complete sequence	Escherichia coli	35224	124000	0.67	0	99.99	51600	KU051709.1
Citrobacter freundii strain CRE1500 plasmid pIMP-HK1500, complete sequence	Citrobacter freundii	35224	126300	0.67	0	99.99	53653	KT989599.1
Citrobacter amalonaticus strain CA71 plasmid pCA71-IMP, complete sequence	Citrobacter amalonaticus	35224	199100	0.67	0	99.99	52790	CP064181.1
Klebsiella pneumoniae strain 13-sp plasmid p13SP-IMP, complete sequence	Klebsiella pneumoniae	35218	166400	0.67	0	99.98	53619	MH909334.1
Escherichia coli strain E41-1 plasmid p3, complete sequence	Escherichia coli	35218	204300	0.67	0	99.98	52864	CP028486.1
Klebsiella pneumoniae strain CRE1495 plasmid pIMP-1495, complete sequence	Klebsiella pneumoniae	35218	115900	0.67	0	99.98	50742	KM977631.1
Enterobacter hormaechei strain ZHH plasmid pZHH-3, complete sequence	Enterobacter hormaechei	35213	177600	0.67	0	99.98	52787	CP059714.1
Klebsiella pneumoniae strain CRE1495 plasmid pIMP-KP1495, complete sequence	Klebsiella pneumoniae	35174	122100	0.67	0	99.95	51591	KU862632.1
Escherichia coli strain CRE1509 plasmid pIMP-HK1509, complete sequence	Escherichia coli	35153	128700	0.67	0	99.93	54449	KT982616.1
Escherichia coli strain CRE1505 plasmid pIMP-FS1505, complete sequence	Escherichia coli	35153	129200	0.67	0	99.93	54449	KT982615.1
Enterobacter hormaechei strain Eho-4 plasmid pEcl4-4, complete sequence	Enterobacter hormaechei	42091	199100	0.66	0	99.93	47939	CP047744.1
Raoultella planticola strain FDAARGOS_429 plasmid unnamed	Raoultella planticola	42051	199000	0.66	0	99.9	262185	CP023875.1
Klebsiella pneumoniae strain KP2509 plasmid pKP2509-4, complete sequence	Klebsiella pneumoniae	41724	185500	0.66	0	99.65	49502	CP065950.1
Klebsiella pneumoniae strain 205880 plasmid p205880-8, complete sequence	Klebsiella pneumoniae	40115	197400	0.66	0	99.75	55833	CP030310.1
Enterobacter hormaechei strain Eho-2 plasmid pEcl2-2, complete sequence	Enterobacter hormaechei	39619	182500	0.66	0	99.84	48330	CP047759.1
Raoultella ornithinolytica strain FDAARGOS_431 plasmid unnamed3, complete sequence	Raoultella ornithinolytica	39277	167100	0.66	0	99.85	71267	CP023894.1
Kluyvera cryocrescens strain SCW13 plasmid pSCW13-1, complete sequence	Kluyvera cryocrescens	38839	137000	0.66	0	99.88	54815	MN178639.1
Escherichia coli strain BK28009 plasmid pBK28009, complete sequence	Escherichia coli	36889	155700	0.66	0	99.98	107760	KU295131.1
Klebsiella pneumoniae strain BK31551 plasmid pBK31551, complete sequence	Klebsiella pneumoniae	36832	123800	0.66	0	98.51	83712	JX193301.1
Escherichia coli plasmid pE66An, strain E66An, complete sequence	Escherichia coli	40053	193100	0.65	0	99.87	80105	HF545433.1
Enterobacter cloacae complex sp. strain AR_0050 plasmid unitig_4_pilon, complete sequence	Enterobacter cloacae complex sp.	38928	191700	0.65	0	98.56	69635	CP021899.1
Escherichia coli strain YD626E plasmid pYD626E, complete sequence	Escherichia coli	37150	173800	0.65	0	99.96	72800	KJ933392.1
Escherichia coli strain EC2341 plasmid pEC2341_KPC-2, complete sequence	Escherichia coli	35174	315600	0.65	0	99.93	76592	CP072979.1
Enterobacteriaceae bacterium ENNIH3 plasmid pKPC-c606, complete sequence	Enterobacteriaceae bacterium ENNIH3	43068	220600	0.64	0	99.99	174695	CP026198.1
Escherichia coli strain 177 genome assembly, plasmid: RCS53_p	Escherichia coli	42101	199900	0.64	0	99.94	54685	LT985266.1
Klebsiella pneumoniae subsp. pneumoniae strain KPNIH29 plasmid pKPC-e4e, complete sequence	Klebsiella pneumoniae subsp. pneumoniae	41096	197800	0.63	0	99.94	62589	CP009864.1
Citrobacter freundii complex sp. CFNIH2 plasmid pKPC-349c, complete sequence	Citrobacter freundii complex sp. CFNIH2	41090	197800	0.63	0	99.93	62588	CP025758.1
Klebsiella pneumoniae strain AR_0117 plasmid unitig_5, complete sequence	Klebsiella pneumoniae	42101	199900	0.62	0	99.94	72663	CP020066.1
Escherichia coli strain FDAARGOS_1282 plasmid unnamed2, complete sequence	Escherichia coli	40422	201000	0.62	0	99.78	54563	CP069866.1
Salmonella enterica subsp. enterica serovar Cubana strain AR-0402 plasmid pAR-0402	Salmonella enterica subsp. enterica serovar Cubana	38260	108700	0.62	0	99.98	62424	CP044187.1
Klebsiella pneumoniae strain 616 plasmid pKp616_1, complete sequence	Klebsiella pneumoniae	35632	218900	0.62	0	99.98	58110	CP026496.1
Klebsiella oxytoca strain KONIH4 plasmid pKPC-4b66, complete sequence	Klebsiella oxytoca	42101	203600	0.61	0	99.94	235655	CP026274.1
Pantoea sp. PSNIH1 plasmid pKPC-1c5, complete sequence	Pantoea sp. PSNIH1	41102	195200	0.61	0	99.94	50272	CP009881.1
Enterobacter cloacae ECNIH3 plasmid pKPC-47e, complete sequence	Enterobacter hormaechei subsp. hoffmannii ECNIH3	41102	195300	0.61	0	99.94	50333	CP008901.1
Leclercia sp. LSNIH1 plasmid pKPC-79f0, complete sequence	Leclercia sp. LSNIH1	40487	226300	0.61	0	99.77	58627	CP026169.1
Escherichia coli strain ZH063 plasmid pZH063_2, complete sequence	Escherichia coli	40474	192100	0.61	0	99.88	49467	CP014524.1
Klebsiella pneumoniae strain 1050 plasmid pKp1050-4, complete sequence	Klebsiella pneumoniae	39770	175800	0.61	0	99.8	64940	CP023420.1
Enterobacter hormaechei strain 1-RC-17-04408-5 plasmid P04408-5-KPC40, complete sequence	Enterobacter hormaechei	39277	144300	0.61	0	99.96	55076	MK862125.1
Enterobacter asburiae strain CAV1043 plasmid pKPC_CAV1043, complete sequence	Enterobacter asburiae	37284	198400	0.61	0	99.99	59138	CP011589.1
Pantoea sp. PSNIH2 plasmid pKPC-56a, complete sequence	Pantoea sp. PSNIH2	37279	195300	0.61	0	99.99	54000	CP009867.1
Leclercia sp. LSNIH3 plasmid pKPC-3714, complete sequence	Leclercia sp. LSNIH3	37257	195300	0.61	0	99.97	50333	CP026389.1
Enterobacter hormaechei subsp. steigerwaltii strain MED plasmid unnamed, complete sequence	Enterobacter hormaechei subsp. steigerwaltii	40599	195300	0.6	0	99.92	50392	MH401970.1
Klebsiella pneumoniae strain KPNIH49 plasmid pKPC-224e, complete sequence	Klebsiella pneumoniae	37277	215000	0.6	0	99.99	237571	CP026179.1
Klebsiella pneumoniae strain NUHL30457 plasmid p4, complete sequence	Klebsiella pneumoniae	35750	185500	0.59	0	99.98	49215	CP026590.1
Enterobacter hormaechei strain 128379 plasmid p128379-IMP, complete sequence	Enterobacter hormaechei	35218	101700	0.55	0	99.98	42279	MF344559.1
Enterobacter hormaechei strain 1575 plasmid p1575-1, complete sequence	Enterobacter hormaechei	36217	127100	0.49	0	99.98	342447	CP068288.1
Enterobacteriaceae bacterium A-F18 plasmid pAF18_2, complete sequence	Enterobacteriaceae bacterium A-F18	35192	161600	0.41	0	99.96	42923	CP025984.1
Enterobacter hormaechei strain RIVM_C017834 plasmid pRIVM_C017834_1, complete sequence	Enterobacter hormaechei	41510	80082	0.38	0	99.98	316079	CP071020.1
Enterobacter hormaechei strain RIVM_C019181 plasmid pRIVM_C019181_1, complete sequence	Enterobacter hormaechei	41510	80082	0.38	0	99.98	316079	CP071016.1
Enterobacter hormaechei strain RIVM_C019072 plasmid pRIVM_C019072_1, complete sequence	Enterobacter hormaechei	41510	80082	0.38	0	99.98	315229	CP071018.1
Enterobacter hormaechei strain RIVM_C017238 plasmid pRIVM_C017238_1, complete sequence	Enterobacter hormaechei	41508	80082	0.38	0	100	316079	CP071022.1
Enterobacter hormaechei strain RIVM_C034192 plasmid pRIVM_C034192_1, complete sequence	Enterobacter hormaechei	41499	80059	0.38	0	99.97	337179	CP071010.1
Enterobacter hormaechei strain RIVM_C012369 plasmid pRIVM_C012369_1, complete sequence	Enterobacter hormaechei	41499	80059	0.38	0	99.97	316078	CP071024.1
Enterobacter hormaechei strain RIVM_C033144 plasmid pRIVM_C033144_1, complete sequence	Enterobacter hormaechei	41499	80059	0.38	0	99.97	316077	CP071014.1
Enterobacter hormaechei strain RIVM_C034177 plasmid pRIVM_C034177_1, complete sequence	Enterobacter hormaechei	41499	80059	0.38	0	99.97	316077	CP071012.1
Salmonella enterica subsp. enterica serovar Infantis plasmid pRH-R27, complete sequence	Salmonella enterica subsp. enterica serovar Infantis	41550	76563	0.37	0	100	299305	LN555650.1
Klebsiella grimontii strain 2481359 plasmid p2481359-1-VIM1-MCR9, complete sequence	Klebsiella grimontii	41530	81619	0.37	0	100	297332	CP067381.1
Enterobacter hormaechei strain Eho-3 plasmid pEcl3-1, complete sequence	Enterobacter hormaechei	41530	82719	0.37	0	100	325397	CP047750.1
Escherichia coli R178 plasmid pRH-R178, complete sequence	Escherichia coli R178	41513	81034	0.37	0	100	223382	HG530658.1
Escherichia coli isolate EC-TO75 genome assembly, plasmid: 3	Escherichia coli	39055	98474	0.37	0	99.81	27017	LS998787.1
Escherichia coli strain 267369 plasmid unnamed, complete sequence	Escherichia coli	37105	51195	0.37	0	100	249437	MW509820.1
Escherichia coli strain LK-NARMP plasmid pKPC-LKEc, complete sequence	Escherichia coli	35209	128900	0.31	0	99.97	145401	KC788405.1
